# Supplementary material for: Short-Chain Fatty Acids Promote Mycobacterium avium subsp. hominissuis Growth in Nutrient-Limited Environments and Influence Susceptibility to Antibiotics
Source: Pathogens. 2020 Aug 26;9(9):700. doi: 10.3390/pathogens9090700 (PMC7559849; doi:10.3390/pathogens9090700)
Supplement: Supplementary file 1 [file pathogens-09-00700-s001.zip]

Archive with 1 entries (1 files):
- pathogens-901209supp.pdf
